# Supplementary material for: Col1a2-Deleted Mice Have Defective Type I Collagen and Secondary Reactive Cardiac Fibrosis with Altered Hypertrophic Dynamics
Source: Cells. 2023 Aug 30;12(17):2174. doi: 10.3390/cells12172174 (PMC10486458; doi:10.3390/cells12172174)
Supplement: Supplementary file 1 [file cells-12-02174-s001.zip]

Archive with 2 entries (2 files):
- Supplemental Table S1 mRNA array.xlsx
- Supplemental Table S2 mass spec analysis.xlsx
