# Supplementary material for: Col1a2-Deleted Mice Have Defective Type I Collagen and Secondary Reactive Cardiac Fibrosis with Altered Hypertrophic Dynamics
Source: Cells. 2023 Aug 30;12(17):2174. doi: 10.3390/cells12172174 (PMC10486458; doi:10.3390/cells12172174)
Supplement: Supplementary file 1 [file cells-12-02174-s001.zip › Supplemental Table S2 mass spec analysis.xlsx]

## Sheet: Sheet1
							TI (KO/Het)	t test	UI (KO/Het)	t test
340	Col11a1	Collagen alpha-1(XI) chain	COBA1_MOUSE	Core matrisome	Collagens	Fibrillar Collagen	1.33072	0.237802	1.18519	0.729364
343	Col15a1	Collagen alpha-1(XV) chain	COFA1_MOUSE	Core matrisome	Collagens	Multiplexin	0.925997	0.433453	1.03089	0.827268
323	Col1a1	Collagen alpha-1(I) chain	CO1A1_MOUSE	Core matrisome	Collagens	Fibrillar Collagen	0.818469	0.388573	0.818469	0.388573
324	Col1a2	Collagen alpha-2(I) chain	CO1A2_MOUSE	Core matrisome	Collagens	Fibrillar Collagen	0.000751773	6.21833e-05	0.000751773	6.21833e-05
325	Col2a1	Collagen alpha-1(II) chain	CO2A1_MOUSE	Core matrisome	Collagens	Fibrillar Collagen	0.849887	0.478173	3.03343	0.0254182
327	Col3a1	Collagen alpha-1(III) chain	CO3A1_MOUSE	Core matrisome	Collagens	Fibrillar Collagen	1.04396	0.855464	1.04785	0.84393
328	Col4a1	Collagen alpha-1(IV) chain	CO4A1_MOUSE	Core matrisome	Collagens	Network-forming Collagen	1.28872	0.232162	1.28872	0.232162
329	Col4a2	Collagen alpha-2(IV) chain	CO4A2_MOUSE	Core matrisome	Collagens	Network-forming Collagen	1.19971	0.0741851	1.19971	0.0741851
330	Col5a1	Collagen alpha-1(V) chain	CO5A1_MOUSE	Core matrisome	Collagens	Fibrillar Collagen	1.12078	0.55169	1.08895	0.664123
331	Col5a2	Collagen alpha-2(V) chain	CO5A2_MOUSE	Core matrisome	Collagens	Fibrillar Collagen	1.33023	0.38896	1.33023	0.38896
332	Col6a1	Collagen alpha-1(VI) chain	CO6A1_MOUSE	Core matrisome	Collagens	Other Collagen	1.07686	0.487156	1.07686	0.487156
333	Col6a2	Collagen alpha-2(VI) chain	CO6A2_MOUSE	Core matrisome	Collagens	Other Collagen	1.09869	0.389782	1.09869	0.389782
334	Col6a6	Collagen alpha-6(VI) chain	CO6A6_MOUSE	Core matrisome	Collagens	Other Collagen	0.697704	0.172037	0.697704	0.172037
297	Cilp	Cartilage intermediate layer protein 1	CILP1_MOUSE	Core matrisome	ECM Glycoproteins	Structural ECM	4.10177	0.0198402	4.10177	0.0198402
571	Fbln5	Fibulin-5	FBLN5_MOUSE	Core matrisome	ECM Glycoproteins	Structural ECM	1.48373	0.00259823	1.48373	0.00259823
979	Mfap2	Microfibrillar-associated protein 2	MFAP2_MOUSE	Core matrisome	ECM Glycoproteins	Structural ECM	2.00234	0.00518232	2.00234	0.00518232
1289	Postn	Periostin	POSTN_MOUSE	Core matrisome	ECM Glycoproteins	Matricellular	1.73701	0.0411549	1.73701	0.0411549
1257	Bgn	Biglycan	PGS1_MOUSE	Core matrisome	Proteoglycans	Structural ECM	0.463464	0.0135082	0.463464	0.0135082
1750	Tgm2	Protein-glutamine gamma-glutamyltransferase 2	TGM2_MOUSE	Matrisome-associated	ECM Regulators	Crosslinking Enzyme	1.23409	0.0494493	1.23409	0.0494493
138	Anxa7	Annexin A7	ANXA7_MOUSE	Matrisome-associated	ECM-affiliated Proteins	Other ECM	1.27842	0.0420367	1.27842	0.0420367
237	Cdh2	Cadherin-2	CADH2_MOUSE		CD325	CD325	1.24888	0.0397187	1.24888	0.0397187
230	Cd93	Complement component C1q receptor	C1QR1_MOUSE		CD93	CD93	2.69692	0.0465636	2.69692	0.0465636
34	Abracl	Costars family protein ABRACL	ABRAL_MOUSE				0.564444	0.00956942	0.564444	0.00956942
46	Acot13	Acyl-coenzyme A thioesterase 13	ACO13_MOUSE				0.816256	0.0432302	0.816256	0.0432302
52	Acot6	Acyl-coenzyme A thioesterase 6	ACOT6_MOUSE				0.752916	0.0306313	11.4891	0.312444
70	Acta1	Actin, alpha skeletal muscle	ACTS_MOUSE				1.03286	0.452846	4.61693	0.0164624
63	Actc1	Actin, alpha cardiac muscle 1	ACTC_MOUSE				1.03367	0.447519	0.373184	0.0145199
64	Actg1	Actin, cytoplasmic 2	ACTG_MOUSE				1.03217	0.47461	1.4387	0.000243605
69	Actn4	Alpha-actinin-4	ACTN4_MOUSE				1.30544	0.0351959	5.56999	0.0400391
156	Adprhl1	[Protein ADP-ribosylarginine] hydrolase-like protein 1	ARHL1_MOUSE				1.32363	0.00617719	1.32363	0.00617719
96	Aifm1	Apoptosis-inducing factor 1, mitochondrial	AIFM1_MOUSE				0.72037	0.0351817	0.72037	0.0351817
99	Akr1a1	Aldo-keto reductase family 1 member A1	AK1A1_MOUSE				1.24273	0.116688	1.40763	0.0348842
157	Akr7a2	Aflatoxin B1 aldehyde reductase member 2	ARK72_MOUSE				0.80325	0.0309033	0.80325	0.0309033
716	Alad	Delta-aminolevulinic acid dehydratase	HEM2_MOUSE				0.869856	0.0184012	0.869856	0.0184012
125	Anp32e	Acidic leucine-rich nuclear phosphoprotein 32 family member E	AN32E_MOUSE				0.449832	0.0132575	0.449832	0.0132575
141	Ap1b1	AP-1 complex subunit beta-1	AP1B1_MOUSE				12.4038	0.0363473	12.4038	0.0363473
195	Atp5f1d	ATP synthase subunit delta, mitochondrial	ATPD_MOUSE				0.69057	0.0359622	0.69057	0.0359622
1873	Atp6v1a	V-type proton ATPase catalytic subunit A	VATA_MOUSE				0.283097	0.0278159	0.283097	0.0278159
202	Atr	Serine/threonine-protein kinase ATR	ATR_MOUSE				0.702971	0.0100312	0.702971	0.0100312
203	Auh	Methylglutaconyl-CoA hydratase, mitochondrial	AUHM_MOUSE				0.536998	0.0226173	0.536998	0.0226173
210	Bag3	BAG family molecular chaperone regulator 3					1.27622	0.0269866	1.27622	0.0269866
207	Banf1	Barrier-to-autointegration factor					0.319608	0.0110934	0.319608	0.0110934
217	Bdh1	D-beta-hydroxybutyrate dehydrogenase, mitochondrial					2.03898	0.00840718	2.03898	0.00840718
226	Btf3l4	Transcription factor BTF3 homolog 4					0.389025	0.0485011	0.389025	0.0485011
249	Cand2	Cullin-associated NEDD8-dissociated protein 2	CAND2_MOUSE				1.94504	0.00329772	1.94504	0.00329772
997	Ccdc51	Mitochondrial potassium channel	MITOK_MOUSE				0.349075	0.00952421	0.349075	0.00952421
304	Ckap4	Cytoskeleton-associated protein 4	CKAP4_MOUSE				2.14758	0.0461902	2.14758	0.0461902
316	Cmbl	Carboxymethylenebutenolidase homolog	CMBL_MOUSE				0.685569	0.027874	0.685569	0.027874
339	Coa7	Cytochrome c oxidase assembly factor 7	COA7_MOUSE				0.420565	0.0290494	0.420565	0.0290494
402	Cox6b1	Cytochrome c oxidase subunit 6B1	CX6B1_MOUSE				0.78514	0.0497787	0.78514	0.0497787
404	Cox7a2	Cytochrome c oxidase subunit 7A2, mitochondrial	CX7A2_MOUSE				1.24278	0.0320103	1.24278	0.0320103
367	Cox7a2l	Cytochrome c oxidase subunit 7A-related protein, mitochondrial	COX7R_MOUSE				7.0098	0.0410617	7.0098	0.0410617
235	Crat	Carnitine O-acetyltransferase	CACP_MOUSE				0.795831	0.0384857	0.795831	0.0384857
379	Crip2	Cysteine-rich protein 2	CRIP2_MOUSE				1.34671	0.0419027	1.34671	0.0419027
380	Crk	Adapter molecule crk	CRK_MOUSE				0.689189	0.00953707	0.689189	0.00953707
391	Csrp3	Cysteine and glycine-rich protein 3	CSRP3_MOUSE				1.29257	0.0481854	1.29257	0.0481854
406	Cyc1	Cytochrome c1, heme protein, mitochondrial	CY1_MOUSE				1.14584	0.0493671	1.14584	0.0493671
427	Dctn1	Dynactin subunit 1					1.7656	0.0396309	1.7656	0.0396309
436	Decr1	2,4-dienoyl-CoA reductase [(3E)-enoyl-CoA-producing], mitochondrial	DECR_MOUSE				0.829098	0.000617265	0.829098	0.000617265
491	Eci2	Enoyl-CoA delta isomerase 2	ECI2_MOUSE				0.791989	0.0124344	0.93554	0.264496
505	Ehd1	EH domain-containing protein 1	EHD1_MOUSE				1.10888	0.0478363	1.20462	0.00494293
507	Ehd3	EH domain-containing protein 3	EHD3_MOUSE				1.32405	0.0378551	0	0.355918
508	Ehd4	EH domain-containing protein 4	EHD4_MOUSE				1.69769	0.0115413	1.74764	0.00871299
784	Eif2s2	Eukaryotic translation initiation factor 2 subunit 2	IF2B_MOUSE				2.2628	0.00563339	2.2628	0.00563339
546	Etfb	Electron transfer flavoprotein subunit beta	ETFB_MOUSE				0.91217	0.0170882	0.91217	0.0170882
555	Fbp2	Fructose-1,6-bisphosphatase isozyme 2	F16P2_MOUSE				0.510379	0.00209671	0.510379	0.00209671
579	Fhl2	Four and a half LIM domains protein 2	FHL2_MOUSE				0.624223	0.00789094	0.624223	0.00789094
684	Gda	Guanine deaminase	GUAD_MOUSE				0.0410636	0.00206143	0.0410636	0.00206143
906	Glo1	Lactoylglutathione lyase	LGUL_MOUSE				0.806713	0.0433526	0.806713	0.0433526
649	Gmpr	GMP reductase 1	GMPR1_MOUSE				0.717954	0.0231686	0.717954	0.0231686
108	Gpt	Alanine aminotransferase 1	ALAT1_MOUSE				0.715142	0.0076383	0.715142	0.0076383
669	Gss	Glutathione synthetase	GSHB_MOUSE				2.25779	0.00813513	2.25779	0.00813513
636	Hagh	Hydroxyacylglutathione hydrolase, mitochondrial	GLO2_MOUSE				1.39871	0.00078759	1.39871	0.00078759
730	Hmox2	Heme oxygenase 2	HMOX2_MOUSE				7.70231	0.0193817	7.70231	0.0193817
734	Hnrnpc	Heterogeneous nuclear ribonucleoproteins C1/C2	HNRPC_MOUSE				0.750274	0.00938164	0.750274	0.00938164
755	Hsdl2	Hydroxysteroid dehydrogenase-like protein 2	HSDL2_MOUSE				0.91153	0.04386	0.91153	0.04386
760	Hspb6	Heat shock protein beta-6	HSPB6_MOUSE				1.4128	0.0460164	1.4128	0.0460164
761	Hspb7	Heat shock protein beta-7	HSPB7_MOUSE				1.4072	0.0153012	1.4072	0.0153012
777	Idh3a	Isocitrate dehydrogenase [NAD] subunit alpha, mitochondrial	IDH3A_MOUSE				0.882756	0.032815	0.882756	0.032815
802	Ighm	Immunoglobulin heavy constant mu	IGHM_MOUSE				0.222349	0.00718337	0.222349	0.00718337
810	Impa2	Inositol monophosphatase 2	IMPA2_MOUSE				0.0831545	0.000522334	0.0831545	0.000522334
1697	Kars1	Lysine--tRNA ligase	SYK_MOUSE				0.47728	0.0209006	0.520909	0.0337899
885	Lactb	Serine beta-lactamase-like protein LACTB, mitochondrial	LACTB_MOUSE				6.33898	0.00460175	6.33898	0.00460175
121	Lap3	Cytosol aminopeptidase	AMPL_MOUSE				1.15109	0.0297405	1.15109	0.0297405
896	Lasp1	LIM and SH3 domain protein 1	LASP1_MOUSE				2.97965	0.0487941	2.97965	0.0487941
909	Limch1	LIM and calponin homology domains-containing protein 1	LIMC1_MOUSE				1.46435	0.0419112	1.46435	0.0419112
918	Lmod2	Leiomodin-2	LMOD2_MOUSE				3.99529	0.0352582	3.99529	0.0352582
1000	Mapk3	Mitogen-activated protein kinase 3	MK03_MOUSE				1.58079	0.0491824	1.58079	0.0491824
974	Mdh2	Malate dehydrogenase, mitochondrial	MDHM_MOUSE				1.0903	0.0364375	1.0903	0.0364375
950	Me1	NADP-dependent malic enzyme	MAOX_MOUSE				0.770014	0.0468591	0.770014	0.0468591
1483	Mrpl1	39S ribosomal protein L1, mitochondrial	RM01_MOUSE				0.652462	0.0335025	0.652462	0.0335025
1491	Mrpl15	39S ribosomal protein L15, mitochondrial	RM15_MOUSE				2.76236	0.00293448	2.76236	0.00293448
1499	Mrpl37	39S ribosomal protein L37, mitochondrial	RM37_MOUSE				3.51707	0.00766	3.51707	0.00766
1559	Mrps9	28S ribosomal protein S9, mitochondrial	RT09_MOUSE				1.49983	0.0447126	1.49983	0.0447126
190	Mtatp6	ATP synthase subunit a	ATP6_MOUSE				3.14637	0.0308939	3.14637	0.0308939
1157	Mtnd2	NADH-ubiquinone oxidoreductase chain 2	NU2M_MOUSE				5.40291	0.00839042	5.40291	0.00839042
1065	Mybpc3	Myosin-binding protein C, cardiac-type	MYPC3_MOUSE				1.18799	0.0407701	1.18799	0.0407701
1059	Mylk3	Myosin light chain kinase 3	MYLK3_MOUSE				0.355828	0.00184422	0.0154993	5.47573e-05
1063	Myot	Myotilin	MYOTI_MOUSE				3.62432	0.0371721	3.62432	0.0371721
1074	Nampt	Nicotinamide phosphoribosyltransferase	NAMPT_MOUSE				0.738451	0.00744231	0.738451	0.00744231
1099	Ndufb4	NADH dehydrogenase [ubiquinone] 1 beta subcomplex subunit 4	NDUB4_MOUSE				1.10468	0.0226095	1.10468	0.0226095
1103	Ndufb8	NADH dehydrogenase [ubiquinone] 1 beta subcomplex subunit 8, mitochondrial	NDUB8_MOUSE				1.28052	0.0391072	1.28052	0.0391072
1141	Nnt	NAD(P) transhydrogenase, mitochondrial	NNTM_MOUSE				2.19246	0.00647705	2.19246	0.00647705
11	Nt5c3a	Cytosolic 5'-nucleotidase 3A	5NT3A_MOUSE				0.588403	0.0254346	0.588403	0.0254346
1168	Nudcd2	NudC domain-containing protein 2	NUDC2_MOUSE				0.156216	0.00377117	0.156216	0.00377117
1174	Ociad1	OCIA domain-containing protein 1	OCAD1_MOUSE				1.52115	0.0181905	1.52115	0.0181905
1602	Oxct1	Succinyl-CoA:3-ketoacid coenzyme A transferase 1, mitochondrial	SCOT1_MOUSE				1.14212	0.00835134	1.14212	0.00835134
1200	Pabpc1	Polyadenylate-binding protein 1	PABP1_MOUSE				1.28933	0.00116639	1.28933	0.00116639
871	Pkm	Pyruvate kinase PKM	KPYM_MOUSE				0.76747	0.0290404	0.767707	0.0297181
1308	Ppm1a	Protein phosphatase 1A	PPM1A_MOUSE				1.27618	0.0149759	4.29719	0.0664305
1067	Ppp1r12a	Protein phosphatase 1 regulatory subunit 12A	MYPT1_MOUSE				3.77131	0.0431973	3.77131	0.0431973
1317	Prdx1	Peroxiredoxin-1	PRDX1_MOUSE				0.843731	0.00331735	0.695791	0.0357506
1340	Psma5	Proteasome subunit alpha type-5	PSA5_MOUSE				0.832138	0.0361749	0.832138	0.0361749
1349	Psmb7	Proteasome subunit beta type-7	PSB7_MOUSE				0.490625	0.014362	0.490625	0.014362
1329	Psmc1	26S proteasome regulatory subunit 4	PRS4_MOUSE				1.29795	0.0438109	1.51611	0.0404689
1351	Psmd12	26S proteasome non-ATPase regulatory subunit 12	PSD12_MOUSE				1.66834	0.0474783	1.66834	0.0474783
1356	Psmd2	26S proteasome non-ATPase regulatory subunit 2	PSMD2_MOUSE				2.2985	0.00790306	2.2985	0.00790306
1704	Qars1	Glutamine--tRNA ligase	SYQ_MOUSE				1.8712	0.0372681	1.8712	0.0372681
1408	Rab5a	Ras-related protein Rab-5A	RAB5A_MOUSE				3.11711	0.0310583	2.63186	0.0685913
1414	Rac1	Ras-related C3 botulinum toxin substrate 1	RAC1_MOUSE				1.83751	0.023653	1.23369	0.401255
1424	Rbbp4	Histone-binding protein RBBP4	RBBP4_MOUSE				1.47352	0.00536873	1.11462	0.641686
1425	Rbbp7	Histone-binding protein RBBP7	RBBP7_MOUSE				1.66896	0.0114405	0.805461	0.884543
1466	Rpl32	60S ribosomal protein L32	RL32_MOUSE				1.52599	0.0167428	1.52599	0.0167428
1532	Rps17	40S ribosomal protein S17	RS17_MOUSE				2.4309	0.017781	2.4309	0.017781
1605	Scrn2	Secernin-2	SCRN2_MOUSE				0.142446	0.000284096	0.142446	0.000284096
1608	Sdhb	Succinate dehydrogenase [ubiquinone] iron-sulfur subunit, mitochondrial	SDHB_MOUSE				1.24968	0.0274458	1.24968	0.0274458
1654	Serpinb6	Serpin B6	SPB6_MOUSE				0.516666	0.039541	0.516666	0.039541
632	Slc25a22	Mitochondrial glutamate carrier 1	GHC1_MOUSE				0.586779	0.0225348	0.679575	0.083719
1070	Slc8a1	Sodium/calcium exchanger 1	NAC1_MOUSE				3.78468	0.0220731	3.78468	0.0220731
1636	Slmap	Sarcolemmal membrane-associated protein	SLMAP_MOUSE				1.68562	0.000508123	1.68562	0.000508123
1630	Smim20	Small integral membrane protein 20	SIM20_MOUSE				0.668698	0.0200121	0.668698	0.0200121
1646	Snx2	Sorting nexin-2	SNX2_MOUSE				3.30722	0.0166383	2.39592	0.0729728
1647	Snx3	Sorting nexin-3	SNX3_MOUSE				0.412346	9.80045e-06	0.21757	0.0287518
1665	Sorbs2	Sorbin and SH3 domain-containing protein 2	SRBS2_MOUSE				1.54463	0.0129783	1.54463	0.0129783
1659	Spta1	Spectrin alpha chain, erythrocytic 1	SPTA1_MOUSE				0.499059	0.0128614	0.360251	0.0259952
1672	Srsf7	Serine/arginine-rich splicing factor 7	SRSF7_MOUSE				0.677653	0.0124783	0.677653	0.0124783
1702	Synpo	Synaptopodin	SYNPO_MOUSE				1.68253	0.0101831	1.68253	0.0101831
1703	Synpo2l	Synaptopodin 2-like protein	SYP2L_MOUSE				1.90735	0.000553108	1.90735	0.000553108
1763	Tigar	Fructose-2,6-bisphosphatase TIGAR	TIGAR_MOUSE				1.46617	0.0149523	1.46617	0.0149523
1766	Timm22	Mitochondrial import inner membrane translocase subunit Tim22	TIM22_MOUSE				0.645611	0.0429921	0.645611	0.0429921
1787	Tmod4	Tropomodulin-4	TMOD4_MOUSE				4.2975	0.0430909	4.2975	0.0430909
1812	Tra2b	Transformer-2 protein homolog beta	TRA2B_MOUSE				0.230341	0.0228981	0.230341	0.0228981
1817	Trim72	Tripartite motif-containing protein 72	TRI72_MOUSE				1.38738	0.0357189	1.38738	0.0357189
1722	Tuba1b	Tubulin alpha-1B chain	TBA1B_MOUSE				1.27053	0.00184328	#DIV/0!	#DIV/0!
1727	Tubb2a	Tubulin beta-2A chain	TBB2A_MOUSE				1.21182	0.00452398	0.801898	0.589522
1728	Tubb3	Tubulin beta-3 chain	TBB3_MOUSE				1.29948	0.0196137	#DIV/0!	#DIV/0!
1731	Tubb5	Tubulin beta-5 chain	TBB5_MOUSE				1.12465	0.000460297	1.14159	0.143026
1819	Txnrd1	Thioredoxin reductase 1, cytoplasmic	TRXR1_MOUSE				0.784496	0.0171368	0.535364	0.0752201
1847	Ube3a	Ubiquitin-protein ligase E3A	UBE3A_MOUSE				0	0.0260858	0	0.0260858
1860	Ucp3	Mitochondrial uncoupling protein 3	UCP3_MOUSE				0.717172	0.0442914	0.702035	0.18438
1867	Uqcc2	Ubiquinol-cytochrome-c reductase complex assembly factor 2	UQCC2_MOUSE				2.3486	0.0376648	2.3486	0.0376648
1861	Uqcrfs1	Cytochrome b-c1 complex subunit Rieske, mitochondrial	UCRI_MOUSE				1.23159	0.0363643	1.23159	0.0363643
1878	Vdac2	Voltage-dependent anion-selective channel protein 2	VDAC2_MOUSE				1.20883	0.00595362	1.20883	0.00595362
1884	Vps26a	Vacuolar protein sorting-associated protein 26A	VP26A_MOUSE				0.703607	0.0348781	0.703607	0.0348781
1886	Vps35	Vacuolar protein sorting-associated protein 35	VPS35_MOUSE				3.56142	0.00437208	3.56142	0.00437208
1900	Zfhx4	Zinc finger homeobox protein 4	ZFHX4_MOUSE				1.34226	0.0466971	1.34226	0.0466971
1902	Zyx	Zyxin	ZYX_MOUSE				1.32854	0.0308479	1.32854	0.0308479

## Sheet: Table
		Protein	Fold Change	P-val
		Collagen alpha-2(I) chain	0.000751773	6.21833e-05
		Cartilage intermediate layer protein 1	4.10177	0.0198402
		Microfibrillar-associated protein 2	2.00234	0.00518232
		Periostin	1.73701	0.0411549
		Fibulin-5	1.48373	0.00259823
		Protein-glutamine gamma-glutamyltransferase 2	1.23409	0.0494493
		Annexin A7	1.27842	0.0420367
		Biglycan	0.463464	0.0135082
		Protein	Fold Change	P-val
		Collagen alpha-1(XI) chain	1.33072	0.237802
		Collagen alpha-1(XV) chain	0.925997	0.433453
		Collagen alpha-1(I) chain	0.818469	0.388573
		Collagen alpha-2(I) chain	0.000751773	6.21833e-05
		Collagen alpha-1(II) chain	0.849887	0.478173
		Collagen alpha-1(III) chain	1.04396	0.855464
		Collagen alpha-1(IV) chain	1.28872	0.232162
		Collagen alpha-2(IV) chain	1.19971	0.0741851
		Collagen alpha-1(V) chain	1.12078	0.55169
		Collagen alpha-2(V) chain	1.33023	0.38896
		Collagen alpha-1(VI) chain	1.07686	0.487156
		Collagen alpha-2(VI) chain	1.09869	0.389782
		Collagen alpha-6(VI) chain	0.697704	0.172037
